# Supplementary material for: Mortality in long-distance running races in Sweden - 2007–2016
Source: PLoS One. 2018 Apr 9;13(4):e0195626. doi: 10.1371/journal.pone.0195626 (PMC5891071; doi:10.1371/journal.pone.0195626)
Supplement: S1 File — (XLSX) [file pone.0195626.s001.xlsx]

## Sheet: Blad2
Year	Deaths marathon	Finishers (42km)	Incidence rate (/100,000)	Deaths 21-42km	Finishers (21-42 km)	Incidence rate (/100,000)	Deaths 21-42km	No. Of finishers - 21-42km	Incidence rate (/100,000)	Deaths marathon	No. Of entrants - marathon	Incidence rate (/100,000)	Deaths 21-42km	No. Of entrants - 21-42 km	Incidence rate (/100,000)	Deaths 10-21km	No. Of entrants - 10-21 km	Incidence rate (/100,000)	Deaths 10-42km	No. Of entrants - 10-42km	Incidence rate (/100,000)
2007	0	12435	0	0	46612	0	0	59047	0	0	17655	0	0	61710	0	0	97349	0	0	176714	0
2008	0	13546	0	0	52135	0	0	65681	0	0	18259	0	0	69702	0	0	129176	0	0	217137	0
2009	0	13721	0	0	61507	0	0	75228	0	0	18827	0	0	82009	0	1	160625	0.622568	1	261461	0.382466
2010	0	14715	0	0	61519	0	0	76234	0	0	20136	0	0	90210	0	3	177861	1.68671	3	288207	1.04092
2011	0	15466	0	0	71332	0	0	86798	0	0	20651	0	0	99562	0	0	194343	0	0	314556	0
2012	0	26431	0	0	74163	0	0	100594	0	0	31776	0	0	104266	0	1	230147	0.434505	1	366189	0.273083
2013	0	15654	0	0	75639	0	0	91293	0	0	21736	0	0	106012	0	0	254707	0	0	382455	0
2014	0	17344	0	1	80447	1.24305	1	97791	1.02259	0	25530	0	1	110606	0.90411	0	263049	0	1	399185	0.25051
2015	0	15195	0	0	79265	0	0	94460	0	0	23019	0	0	109149	0	0	260976	0	0	393144	0
2016	0	12855	0	1	74431	1.34353	1	87286	1.14566	0	19270	0	1	106186	0.941744	0	241117	0	1	366573	0.272797
Total	0	157362	0	2	677050	0.258658	2	834412	0.216825	0	216859	0	2	939412	0.184585	5	2009350	0.274378	7	3165621	0.221978
